# Supplementary material for: Attitudes toward COVID-19 Vaccination: A Survey of Chinese Patients with Rheumatic Diseases
Source: Vaccines (Basel). 2022 Sep 23;10(10):1604. doi: 10.3390/vaccines10101604 (PMC9611697; doi:10.3390/vaccines10101604)
Supplement: Supplementary file 1 [file vaccines-10-01604-s001.zip]

Archive with 1 entries (1 files):
- vaccines-1925427-supplementary.pdf
